# Supplementary material for: An early surge of norepinephrine along brainstem pathways drives sensory-evoked awakening
Source: Sci Adv. 2025 Sep 10;11(37):eadw6375. doi: 10.1126/sciadv.adw6375 (PMC12422181; doi:10.1126/sciadv.adw6375)
Supplement: Supplementary file 2 — Data S1 [file sciadv.adw6375_data_s1.zip]

Archive with 1 entries (1 files):
- adw6375_data_s1.xlsx
