# Supplementary material for: An early surge of norepinephrine along brainstem pathways drives sensory-evoked awakening
Source: Sci Adv. 2025 Sep 10;11(37):eadw6375. doi: 10.1126/sciadv.adw6375 (PMC12422181; doi:10.1126/sciadv.adw6375)
Supplement: Supplementary file 2 — Data S1 [file sciadv.adw6375_data_s1.zip › adw6375_data_s1.xlsx]

## Sheet: 1-PRN
	anterior/ posterior	-5.34	-5.4	-5.52	-5.68	-5.8
dorsal/ventral
0		0	2	6	6	NA
-100		3	9	14	21	NA
-200		3	16	15	8	NA
-300		5	19	7	NA	NA
-400		6	13	NA	NA	NA
-500		15	1	NA	NA	NA
-600		20	NA	NA	NA	NA
-700		27	NA	NA	NA	NA
-800		17	NA	NA	NA	NA
-900		2	NA	NA	NA	NA
-1000		NA	NA	NA	NA	NA

## Sheet: 2-PRN
	anterior/posterior	-5.34	-5.4	-5.52	-5.68	-5.8
dorsal/ventral
0		0	0	NA	NA	NA
-100		2	0	NA	NA	NA
-200		2	3	NA	NA	NA
-300		5	4	NA	NA	NA
-400		2	5	NA	NA	NA
-500		0	4	NA	NA	NA
-600		NA	1	NA	NA	NA
-700		NA	NA	NA	NA	NA
-800		NA	NA	NA	NA	NA
-900		NA	NA	NA	NA	NA
-1000		NA	NA	NA	NA	NA

## Sheet: 3-PRN
	anterior/posterior	-5.34	-5.4	-5.52	-5.68	-5.8
dorsal/ventral
0		4	NA	1	3	NA
-100		2	NA	4	2	NA
-200		7	NA	8	0	NA
-300		6	NA	5	NA	NA
-400		15	NA	8	NA	NA
-500		12	NA	0	NA	NA
-600		17	NA	NA	NA	NA
-700		12	NA	NA	NA	NA
-800		NA	NA	NA	NA	NA
-900		NA	NA	NA	NA	NA
-1000		NA	NA	NA	NA	NA

## Sheet: 4-PRN
	anterior/posterior	-5.34	-5.4	-5.52	-5.68	-5.8
dorsal/ventral
0		NA	5	NA	NA	NA
-100		NA	9	NA	NA	NA
-200		NA	15	NA	NA	NA
-300		NA	10	NA	NA	NA
-400		NA	2	NA	NA	NA
-500		NA	1	NA	NA	NA
-600		NA	2	NA	NA	NA
-700		NA	NA	NA	NA	NA
-800		NA	NA	NA	NA	NA
-900		NA	NA	NA	NA	NA
-1000		NA	NA	NA	NA	NA

## Sheet: 5-PRN
	anterior/posterior	-5.34	-5.4	-5.52	-5.68	-5.8
dorsal/ventral
0		0	0	1	NA	NA
-100		4	14	1	NA	NA
-200		8	14	5	NA	NA
-300		11	15	3	NA	NA
-400		5	10	NA	NA	NA
-500		NA	9	NA	NA	NA
-600		NA	2	NA	NA	NA
-700		NA	NA	NA	NA	NA
-800		NA	NA	NA	NA	NA
-900		NA	NA	NA	NA	NA
-1000		NA	NA	NA	NA	NA

## Sheet: 6-PRN
	anterior/posterior	-5.34	-5.4	-5.52	-5.68	-5.8
dorsal/ventral
0		0	0	NA	NA	NA
-100		0	3	NA	NA	NA
-200		1	3	NA	NA	NA
-300		0	6	NA	NA	NA
-400		3	9	NA	NA	NA
-500		2	4	NA	NA	NA
-600		0	0	NA	NA	NA
-700		NA	NA	NA	NA	NA
-800		NA	NA	NA	NA	NA
-900		NA	NA	NA	NA	NA
-1000		NA	NA	NA	NA	NA

## Sheet: 7-PRN
	anterior/posterior	-5.34	-5.4	-5.52	-5.68	-5.8
dorsal/ventral
0		3	NA	1	NA	NA
-100		1	NA	5	NA	NA
-200		9	NA	9	NA	NA
-300		13	NA	9	NA	NA
-400		8	NA	8	NA	NA
-500		6	NA	5	NA	NA
-600		0	NA	1	NA	NA
-700		NA	NA	NA	NA	NA
-800		NA	NA	NA	NA	NA
-900		NA	NA	NA	NA	NA
-1000		NA	NA	NA	NA	NA

## Sheet: 8-PRN
	anterior/posterior	-5.34	-5.4	-5.52	-5.68	-5.8
dorsal/ventral
0		1	NA	NA	NA	NA
-100		1	NA	NA	NA	NA
-200		4	NA	NA	NA	NA
-300		5	NA	NA	NA	NA
-400		5	NA	NA	NA	NA
-500		2	NA	NA	NA	NA
-600		0	NA	NA	NA	NA
-700		NA	NA	NA	NA	NA
-800		NA	NA	NA	NA	NA
-900		NA	NA	NA	NA	NA
-1000		NA	NA	NA	NA	NA

## Sheet: 9-BF
	anterior/posterior	-5.34	-5.4	-5.52	-5.68	-5.8
dorsal/ventral
0		NA	NA	0	0	1
-100		NA	NA	5	5	8
-200		NA	NA	6	6	6
-300		NA	NA	5	4	9
-400		NA	NA	4	0	0
-500		NA	NA	0	NA	2
-600		NA	NA	1	NA	1
-700		NA	NA	NA	NA	NA
-800		NA	NA	NA	NA	NA
-900		NA	NA	NA	NA	NA
-1000		NA	NA	NA	NA	NA

## Sheet: 10-BF
	anterior/posterior	-5.34	-5.4	-5.52	-5.68	-5.8
dorsal/ventral
0		NA	2	0	1	NA
-100		NA	5	0	5	NA
-200		NA	13	2	8	NA
-300		NA	9	4	7	NA
-400		NA	4	1	NA	NA
-500		NA	1	0	NA	NA
-600		NA	1	NA	NA	NA
-700		NA	0	NA	NA	NA
-800		NA	NA	NA	NA	NA
-900		NA	NA	NA	NA	NA
-1000		NA	NA	NA	NA	NA

[truncated: 5 more sheets: 11-BF, 12-BF, 13-BF, 14-BF, 15-BF]
